# Supplementary material for: Secondary Metabolites in Basil, Bio-Insecticide, Inhibition Effect, and In Silico Molecular Docking against Proteolytic Enzymes of the Red Palm Weevil (Rhynchophorus ferrugineus)
Source: Plants (Basel). 2022 Apr 16;11(8):1087. doi: 10.3390/plants11081087 (PMC9027599; doi:10.3390/plants11081087)
Supplement: Supplementary file 1 [file plants-11-01087-s001.zip]

Archive with 1 entries (1 files):
- plants-1677900-supplementary.pdf
